# Supplementary material for: Molecular Characteristics of Methicillin-Resistant and Susceptible Staphylococcus aureus from Pediatric Patients in Eastern China
Source: Pathogens. 2023 Apr 2;12(4):549. doi: 10.3390/pathogens12040549 (PMC10146695; doi:10.3390/pathogens12040549)
Supplement: Supplementary file 1 [file pathogens-12-00549-s001.zip › Supplementary Table S1.xlsx]

## Sheet: Sheet1
Supplementary Table S1. Clinic data of pediatric patients.
Genome	Gender	Disease	Isolation date	Age	Year group	spa type	ST type	CC type
HC0303279	Girl	Abscess	2019	4years	toddlers	t2883	188	CC188
HC0303282	Boy	Neonatal fever	2019	16days	neonates	t34	398	CC398
HC0303284	Girl	Neonatal omphalitis	2019	26days	neonates	t571	398	CC398
HC0303355	Girl	Cellulitis	2020	2years	toddlers	t309	22	CC22
HC0303356	Girl	Chronic otitis externa	2020	6years	toddlers	t309	22	CC22
HC0303357	Boy	Chronic otitis externa	2020	7years	toddlers	t127	1	CC1
HC0303358	Girl	Soft tissue infection	2020	9months	term-infant	t309	22	CC22
HC0303359	Girl	Myelitis	2020	12months	term-infant	t309	22	CC22
HC0303361	Boy	Soft tissue infection	2020	3years	toddlers	unknown	22	CC22
HC0303362	Boy	Myelitis	2020	7years	toddlers	t309	22	CC22
HC0303363	Girl	Acute otitis externa	2020	3months	term-infant	t189	188	CC188
HC0303364	Boy	Chronic otitis externa	2020	9years	toddlers	unknown	59	CC59
HC0303365	Boy	Sepsis	2020	9months	term-infant	t189	188	CC188
HC0303366	Girl	Sepsis	2020	3years	toddlers	t437	338	CC338
HC0303367	Girl	Cellulitis	2020	7years	toddlers	t309	22	CC22
HC0303370	Girl	Acute sinusitis	2020	12months	term-infant	t164	1281	CC1281
HC0303405	Boy	Leukemia	2021	6years	toddlers	t280	25	CC25
HC0303406	Boy	Fungal meningitis	2021	12years	toddlers	t34	398	CC398
HC0303407	Girl	Arthritis	2021	13years	toddlers	t774	15	CC15
HC0303408	Boy	Tumor	2021	5years	toddlers	t441	59	CC59
HC0303409	Girl	Respiratory infection	2021	3years	toddlers	t10777	88	CC88
HC0303410	Boy	Lymphadenitis	2021	10years	toddlers	t2019	121	CC121
HC0303411	Boy	Skin infection	2021	8days	neonates	t3277	2631	CC1281
HC0303412	Girl	Acute sinusitis	2021	9years	toddlers	t309	22	CC22
HC0303413	Boy	Respiratory infection	2021	14years	toddlers	t14014	15	CC15
HC0304171	Girl	Acute sinusitis	2016	7years	toddlers	t1376	unknown	unknown
HC0304172	Girl	Acute otitis externa	2016	9years	toddlers	t309	22	CC22
HC0304181	Girl	Neonatal hyperbilirubinemia	2016	12months	term-infant	t14029	20	CC20
HC0304198	Girl	Sepsis	2018	9years	toddlers	t14014	15	CC15
HC0304199	Girl	Acute otitis externa	2018	5years	toddlers	t309	22	CC22
HC0304200	Boy	Acute otitis externa	2018	4months	term-infant	t377	630	CC8
HC0304201	Girl	Acute otitis externa	2018	6months	term-infant	t309	22	CC22
HC0304202	Boy	Conjunctivitis	2018	4years	toddlers	t441	59	CC59
HC0304203	Girl	Acute otitis externa	2018	1years	term-infant	t2092	121	CC121
HC0304204	Girl	Acute otitis externa	2018	6years	toddlers	t309	22	CC22
HC0304205	Girl	Leukemia	2018	6years	toddlers	t701	6	CC6
HC0304206	Girl	Soft tissue infection	2018	13years	toddlers	t437	59	CC59
HC0304207	Girl	Tumor	2018	4months	term-infant	t19	30	CC30
HC0304795	Boy	Acute otitis externa	2016	7years	toddlers	t309	22	CC22
HC0304796	Boy	Acute otitis externa	2016	12years	toddlers	t78	25	CC25
HC0304797	Boy	Chronic otitis media	2016	2years	toddlers	t393	15	CC15
HC0304798	Boy	Acute otitis media	2016	7months	term-infant	t1456	398	CC398
HC0304799	Boy	Acute otitis externa	2016	2years	toddlers	t2092	121	CC121
HC0304801	Boy	Acute otitis media	2016	5months	term-infant	t437	59	CC59
HC0304802	Boy	Acute otitis externa	2016	3months	term-infant	t78	25	CC25
HC0304816	Boy	Chronic otitis media	2017	8years	toddlers	t2092	121	CC121
HC0304817	Girl	Soft tissue infection	2017	9months	term-infant	t571	398	CC398
HC0304818	Girl	Chronic otitis media	2017	8years	toddlers	t1184	398	CC398
HC0304819	Boy	Acute otitis media	2017	7months	term-infant	t1107	5	CC5
HC0304820	Girl	Acute otitis media	2017	12months	term-infant	t5763	22	CC22
HC0304821	Boy	Arthritis	2017	12months	term-infant	t189	188	CC188
HC0304822	Boy	Lymphadenitis	2017	30days	neonates	unknown	1	CC1
HC0304823	Girl	Soft tissue infection	2017	8years	toddlers	t309	22	CC22
HC0304824	Boy	Soft tissue infection	2017	3months	term-infant	t84	15	CC15
HC0304828	Boy	Neonatal impetigo	2017	4days	neonates	t437	338	CC338
HC0304835	Boy	Acute otitis externa	2017	4years	toddlers	t2649	88	CC88
HC0304842	Boy	Neonatal omphalitis	2017	27days	neonates	t437	59	CC59
HC0304874	Boy	Unknown	2018	30days	neonates	t571	398	CC398
HC0304897	Girl	Acute otitis externa	2019	2months	term-infant	t127	1	CC1
HC0304898	Boy	Acute otitis externa	2019	10months	term-infant	unknown	59	CC59
HC0304899	Boy	Tumor	2019	5months	term-infant	t309	22	CC22
HC0304900	Girl	Acute otitis externa	2019	2months	term-infant	t309	22	CC22
HC0304901	Boy	Acute otitis media	2019	7months	term-infant	t1425	121	CC121
HC0304902	Boy	Lymphadenitis	2019	30days	neonates	t437	59	CC59
HC0304903	Girl	Acute otitis externa	2019	4months	term-infant	t78	unknown	unknown
HC0304904	Boy	Arthritis	2019	9months	term-infant	t309	22	CC22
HC0304905	Girl	Soft tissue infection	2019	5years	toddlers	unknown	22	CC22
HC0304906	Boy	Acute otitis externa	2019	10months	term-infant	t309	unknown	unknown
HC0304907	Boy	Myelitis	2019	4years	toddlers	unknown	22	CC22
HC0304908	Boy	Acute otitis media	2019	8months	term-infant	t91	7	CC7
HC0304909	Girl	Conjunctivitis	2019	30days	neonates	t34	398	CC398
HC0304910	Boy	Acute otitis externa	2019	9years	toddlers	t13828	22	CC22
HC0304911	Boy	Chronic oitis media	2019	9years	toddlers	t189	188	CC188
HC0304934	Boy	Soft tissue infection	2022	5years	toddlers	unknown	59	CC59
HC0304935	Boy	Acute otitis externa	2022	3years	toddlers	t309	22	CC22
HC0304936	Girl	Acute otitis media	2022	2years	toddlers	unknown	22	CC22
HC0304938	Girl	Soft tissue infection	2022	5years	toddlers	t19626	7	CC7
HC0304939	Girl	Leukemia	2022	10years	toddlers	t437	59	CC59
HC0304940	Boy	Sepsis	2022	7months	term-infant	t4780	88	CC88
HC0304941	Girl	Congenital disease	2022	30days	neonates	t304	6	CC6
HC0304942	Boy	Acute otitis externa	2022	5years	toddlers	t437	59	CC59
