# Supplementary material for: Molecular Characteristics of Methicillin-Resistant and Susceptible Staphylococcus aureus from Pediatric Patients in Eastern China
Source: Pathogens. 2023 Apr 2;12(4):549. doi: 10.3390/pathogens12040549 (PMC10146695; doi:10.3390/pathogens12040549)
Supplement: Supplementary file 1 [file pathogens-12-00549-s001.zip › Supplementary Table S2.xlsx]

## Sheet: sheet1
Supplementary Table S2. Detail background on the range of ages and infections among the infants enrolled in this study.
Name	spa type	CC type	Isolation year	Clade	Gender	age	MRSA	lukF-PV	lukS-PV	tsst-1	sak	scn	eta	etb	sea	seb	sec	seh	selk	sell	selq	blaZ	mecA	tet(K)	tet(L)	tet(M)	erm(A)	erm(B)	erm(C)	erm(T)	ant(6)-Ia	aph(3')-IIIa	aadD1	mph(C)	msr(A)	lsa(E)	lnu(A)	lnu(B)	dfrG	str	catA	vanA
HC0303279	t2883	CC188	2019	A	Girl	4 years old	0	0	0	1	1	0	0	0	0	1	1	0	0	1	0	0	0	0	0	0	0	0	0	0	0	0	0	0	0	0	0	0	0	0	0	0
HC0304821	t189	CC188	2017	A	Boy	12 months	0	0	0	0	1	0	0	0	0	0	0	0	0	0	0	1	0	0	0	0	0	0	0	0	0	0	0	0	0	0	0	0	0	0	0	0
HC0303365	t189	CC188	2020	A	Boy	9 months	0	0	0	0	1	0	0	0	0	1	1	0	0	1	0	1	0	0	0	0	0	0	0	0	0	0	0	0	0	0	0	0	0	0	0	0
HC0303363	t189	CC188	2020	A	Girl	3 months	0	0	0	0	1	0	0	0	0	0	0	0	0	0	0	1	0	0	0	0	0	0	0	0	0	0	0	0	0	0	0	0	0	0	0	0
HC0304911	t189	CC188	2019	A	Boy	9 years old	0	0	0	1	1	0	0	0	0	1	1	0	0	1	0	1	0	0	0	0	0	0	0	0	0	0	0	0	0	0	0	0	0	0	0	0
HC0304897	t127	CC1	2019	A	Girl	2 months	0	0	0	0	1	1	0	0	1	1	1	1	1	1	1	1	0	1	0	0	0	0	0	0	0	0	0	0	0	0	0	0	0	0	0	0
HC0303357	t127	CC1	2020	A	Boy	7 years old	0	0	0	0	1	1	0	0	1	1	1	1	1	1	1	1	0	0	0	0	0	0	1	0	0	0	0	0	0	0	0	0	0	0	0	0
HC0304822	unknown	CC1	2017	A	Boy	30 days	0	0	0	0	1	0	0	0	0	0	0	1	0	0	0	1	0	0	0	0	0	0	0	0	0	0	0	0	0	0	0	0	1	0	0	0
HC0303370	t164	CC1281	2020	A	Girl	12 months	0	0	0	0	1	1	0	0	0	0	0	0	0	0	0	1	0	0	0	0	0	0	0	0	0	0	0	0	0	0	0	0	0	0	0	0
HC0303411	t3277	CC1281	2021	A	Boy	8 days	0	0	0	0	1	1	0	0	0	0	0	0	0	0	0	1	0	0	0	0	0	0	0	0	0	0	0	0	0	0	0	0	0	0	0	0
HC0304181	t14029	CC20	2016	A	Girl	12 months	0	0	0	0	1	1	0	0	0	0	0	0	0	0	0	1	0	0	0	0	0	0	0	0	0	0	0	0	0	0	0	0	0	0	0	0
HC0303413	t14014	CC15	2021	A	Boy	10 years old	0	0	0	1	0	0	0	0	0	1	1	0	0	1	0	1	0	0	0	0	0	0	0	0	0	0	0	0	0	0	0	0	0	0	0	0
HC0304198	t14014	CC15	2018	A	Girl	9 years old	0	0	0	0	1	0	0	0	0	0	0	0	0	0	0	1	0	0	0	0	0	0	1	0	0	0	0	0	0	0	0	0	0	0	0	0
HC0304824	t84	CC15	2017	A	Boy	3 months	0	0	0	0	0	0	0	0	0	0	0	0	0	0	0	1	0	0	0	0	0	0	1	0	0	0	0	0	0	0	0	0	0	0	0	0
HC0303407	t774	CC15	2021	A	Girl	10 years old	0	1	1	0	0	0	0	0	1	0	0	0	0	0	0	0	0	0	0	0	0	0	0	0	0	0	0	0	0	0	0	0	0	0	0	0
HC0304797	t393	CC15	2016	A	Boy	2 years old	0	0	0	0	0	0	0	0	0	0	0	0	0	0	0	1	0	0	0	0	0	0	0	0	0	0	0	0	0	0	0	0	0	0	0	0
HC0304200	t377	CC8	2018	A	Boy	4 months	0	0	0	0	0	0	0	0	0	0	0	0	0	0	0	1	0	1	0	0	0	0	0	0	0	0	0	0	0	0	0	0	0	0	0	0
HC0304205	t701	CC6	2018	A	Girl	6 years old	0	0	0	0	1	1	0	0	1	0	0	0	0	0	0	0	0	0	0	0	0	0	0	0	0	0	0	0	0	0	0	0	0	0	0	0
HC0304941	t304	CC6	2022	A	Girl	30 days	1	0	0	0	1	1	0	0	0	0	0	0	0	0	0	1	1	0	0	0	0	0	1	0	0	0	0	0	0	0	0	0	0	0	0	0
HC0304908	t91	CC7	2019	A	Boy	8 months	0	0	0	1	1	1	0	0	0	1	1	0	0	1	0	1	0	1	0	0	0	0	0	0	0	0	1	0	0	0	1	0	0	0	0	0
HC0304938	t19626	CC7	2022	A	Girl	5 years old	0	0	0	0	1	1	0	0	0	0	0	0	0	0	0	1	0	1	0	0	0	0	1	0	0	0	1	0	0	0	1	0	0	0	0	0
HC0303409	t10777	CC88	2021	A	Girl	3 years old	0	1	1	0	1	0	0	0	0	0	0	0	0	0	0	0	0	0	0	0	0	0	1	0	0	0	0	0	0	0	0	0	0	0	0	0
HC0304835	t2649	CC88	2017	A	Boy	4 years old	1	1	1	0	1	0	0	0	0	0	0	0	0	0	0	1	1	0	0	0	0	1	0	0	0	0	0	0	0	0	0	0	0	0	0	0
HC0304171	t1376	unknown	2016	A	Girl	7 years old	0	0	0	0	0	0	0	0	0	0	0	0	0	0	0	0	0	0	0	0	0	0	1	0	0	0	0	0	0	0	0	0	0	0	0	0
HC0304940	t4780	CC88	2022	A	Boy	7 months	0	0	0	0	1	0	0	0	0	0	0	0	0	0	0	1	0	0	0	0	0	0	0	0	0	0	0	0	0	0	0	0	0	0	0	0
HC0304819	t1107	CC5	2017	A	Boy	7 months	0	0	0	0	1	1	0	0	0	0	0	0	0	0	0	1	0	0	0	0	0	0	0	0	0	0	0	0	0	0	0	0	0	0	0	0
HC0303405	t280	CC25	2021	A	Boy	6 years old	0	0	0	0	1	0	0	0	0	0	0	0	0	0	0	0	0	0	0	0	0	0	1	0	0	0	0	0	0	0	0	0	0	0	0	0
HC0304796	t78	CC25	2016	A	Boy	10 years old	0	1	1	0	1	0	0	0	0	0	0	0	0	0	0	0	0	0	0	0	0	0	0	0	0	0	0	0	0	0	0	0	1	0	0	0
HC0304802	t78	CC25	2016	A	Boy	3 months	0	1	1	0	1	0	0	0	0	0	0	0	0	0	0	0	0	0	0	0	0	1	0	0	0	0	0	0	0	0	0	0	0	0	0	0
HC0304903	t78	unknown	2019	A	Girl	4 months	0	0	0	0	1	0	0	0	0	0	0	0	0	0	0	0	0	0	0	0	0	0	0	0	0	0	0	0	0	0	0	0	1	0	0	0
HC0304904	t309	CC22	2019	B	Boy	9 months	1	1	1	0	1	0	0	0	0	0	0	0	0	0	0	1	1	0	0	0	0	0	0	0	0	0	0	0	0	0	0	0	0	0	0	0
HC0304905	unknown	CC22	2019	B	Girl	5 years old	1	1	1	0	1	0	0	0	0	0	0	0	0	0	0	1	1	0	0	0	0	0	0	0	0	0	0	0	0	0	0	0	0	0	0	0
HC0303358	t309	CC22	2020	B	Girl	9 months	1	1	1	0	1	0	0	0	0	0	0	0	0	0	0	1	1	0	0	0	0	0	0	0	0	0	0	0	0	0	0	0	0	0	0	0
HC0304823	t309	CC22	2017	B	Girl	8 years old	1	1	1	0	1	0	0	0	0	0	0	0	0	0	0	1	1	0	0	0	0	0	0	0	0	0	0	0	0	0	0	0	0	0	0	0
HC0304899	t309	CC22	2019	B	Boy	5 months	1	1	1	0	1	0	0	0	0	0	0	0	0	0	0	1	1	0	0	0	0	0	0	0	0	0	0	0	0	0	0	0	0	0	0	0
HC0303361	unknown	CC22	2020	B	Boy	3 years old	1	1	1	0	1	1	0	0	0	0	0	0	0	0	0	0	1	0	0	0	0	0	1	0	0	0	0	0	0	0	0	0	0	0	0	0
HC0303412	t309	CC22	2021	B	Girl	9 years old	1	1	1	0	1	1	0	0	0	0	0	0	0	0	0	1	1	0	0	0	0	0	1	0	0	0	0	0	0	0	0	0	0	0	0	0
HC0304900	t309	CC22	2019	B	Girl	2 months	1	1	1	0	1	1	0	0	0	0	0	0	0	0	0	1	1	0	0	0	0	0	1	0	0	0	0	0	0	0	0	0	0	0	0	0
HC0304910	t13828	CC22	2019	B	Boy	9 years old	0	1	1	0	1	0	0	0	0	0	0	0	0	0	0	1	0	0	0	0	0	0	0	0	0	0	0	0	0	0	0	0	0	0	0	0
HC0303367	t309	CC22	2020	B	Girl	7 years old	0	1	1	0	1	0	0	0	0	0	0	0	0	0	0	1	0	0	0	0	0	0	0	0	0	0	0	0	0	0	0	0	0	0	0	0
HC0303362	t309	CC22	2020	B	Boy	7 years old	0	1	1	0	1	0	0	0	0	0	0	0	0	0	0	1	0	0	0	0	0	0	0	0	0	0	0	0	0	0	0	0	0	0	0	0
HC0304936	unknown	CC22	2022	B	Girl	2 years old	0	1	1	0	1	0	0	0	0	0	0	0	0	0	0	1	0	0	0	0	0	0	1	0	0	0	0	0	0	0	0	0	0	0	0	0
HC0303355	t309	CC22	2020	B	Girl	2 years old	0	1	1	0	1	0	0	0	0	0	0	0	0	0	0	1	0	0	0	0	0	0	0	0	0	0	0	0	0	0	0	0	0	0	0	0
HC0303359	t309	CC22	2020	B	Girl	12 months	0	1	1	0	1	0	0	0	0	0	0	0	0	0	0	1	0	0	0	0	0	0	1	0	0	0	0	0	0	0	0	0	0	0	0	0
HC0304906	t309	unknown	2019	B	Boy	10 months	0	1	1	0	1	0	0	0	0	0	0	0	0	0	0	1	0	0	0	0	0	0	0	0	0	0	0	0	0	0	0	0	0	0	0	0
HC0304172	t309	CC22	2016	B	Girl	9 years old	0	1	1	0	1	0	0	0	0	0	0	0	0	0	0	1	0	0	0	0	0	0	0	0	0	0	0	0	0	0	0	0	0	0	0	0
HC0304204	t309	CC22	2018	B	Girl	6 years old	0	1	1	0	0	0	0	0	0	0	0	0	0	0	0	1	0	0	0	0	0	0	1	0	0	0	0	0	0	0	0	0	0	0	0	0
HC0304199	t309	CC22	2018	B	Girl	5 years old	0	1	1	0	1	0	0	0	0	0	0	0	0	0	0	1	0	0	0	0	0	0	1	0	0	0	0	0	0	0	0	0	0	0	0	0
HC0303356	t309	CC22	2020	B	Girl	6 years old	0	1	1	0	1	0	0	0	0	0	0	0	0	0	0	1	0	0	0	0	0	0	1	0	0	0	0	0	0	0	0	0	0	0	0	0
HC0304201	t309	CC22	2018	B	Girl	6 months	0	1	1	0	1	0	0	0	0	0	0	0	0	0	0	1	0	0	0	0	0	0	0	0	0	0	0	0	0	0	0	0	0	0	0	0
HC0304795	t309	CC22	2016	B	Boy	7 years old	0	1	1	0	1	0	0	0	0	0	0	0	0	0	0	1	0	0	0	0	0	0	0	0	0	0	0	0	0	0	0	0	0	0	0	0
HC0304907	unknown	CC22	2019	B	Boy	4 years old	0	1	1	0	1	0	0	0	0	0	0	0	0	0	0	1	0	0	0	0	0	0	0	0	0	0	0	0	0	0	0	0	0	0	0	0
HC0304820	t5763	CC22	2017	B	Girl	12 months	0	1	1	0	1	0	0	0	0	0	0	0	0	0	0	1	0	0	0	0	0	0	1	0	0	0	0	0	0	0	0	0	0	0	0	0
HC0304935	t309	CC22	2022	B	Boy	3 years old	0	1	1	0	1	0	0	0	0	0	0	0	0	0	0	1	0	0	0	0	0	0	1	0	0	0	0	0	0	0	0	0	0	0	0	0
HC0303366	t437	CC338	2020	C	Girl	3 years old	1	1	1	0	0	1	0	0	0	0	0	0	0	0	0	1	1	1	0	0	0	1	0	0	1	1	0	0	0	0	0	0	0	0	0	0
HC0304828	t437	CC338	2017	C	Boy	4 days	1	1	1	0	0	1	0	0	0	0	0	0	1	0	1	0	1	0	0	0	0	1	0	0	1	1	0	0	0	0	0	0	0	0	1	0
HC0304801	t437	CC59	2016	C	Boy	5 months	1	1	1	0	0	1	0	0	0	0	0	0	1	0	1	1	1	0	0	0	0	1	0	0	1	1	0	0	0	0	0	0	0	0	0	0
HC0304206	t437	CC59	2018	C	Girl	10 years old	1	1	1	0	0	1	0	0	0	0	0	0	1	0	1	1	1	0	0	0	0	1	0	0	1	1	0	0	0	0	0	0	0	0	1	0
HC0303364	unknown	CC59	2020	C	Boy	9 years old	1	1	1	0	0	1	0	0	0	0	0	0	0	0	0	1	1	0	0	0	0	1	0	0	1	1	0	0	0	0	0	0	0	0	0	0
HC0304902	t437	CC59	2019	C	Boy	30 days	1	1	1	0	0	1	0	0	0	0	0	0	1	0	1	1	1	1	0	0	0	1	0	0	1	1	0	0	0	0	0	0	0	0	0	0
HC0303408	t441	CC59	2021	C	Boy	5 years old	0	0	0	0	0	1	0	0	0	0	0	0	0	0	0	1	0	0	0	0	0	1	0	0	1	1	0	0	0	0	0	0	0	0	0	0
HC0304842	t437	CC59	2017	C	Boy	27 days	1	0	0	0	1	1	0	0	0	0	0	0	1	0	1	1	1	0	0	0	0	1	0	0	1	1	0	0	0	0	0	0	0	0	0	0
HC0304934	unknown	CC59	2022	C	Boy	5 years old	1	0	0	0	1	1	0	0	0	0	0	0	1	0	1	1	1	0	0	0	0	1	0	0	1	1	0	0	0	0	0	0	0	0	0	0
HC0304939	t437	CC59	2022	C	Girl	10 years old	1	0	0	0	1	0	0	0	1	0	0	0	1	0	1	1	1	1	0	0	0	1	0	0	1	1	0	0	0	0	0	0	0	0	0	0
HC0304942	t437	CC59	2022	C	Boy	5 years old	1	0	0	0	1	0	0	0	1	0	0	0	1	0	1	1	1	1	0	0	0	1	0	0	1	1	0	0	0	0	0	0	0	0	0	0
HC0304202	t441	CC59	2018	C	Boy	4 years old	0	0	0	0	1	0	0	0	0	0	0	0	1	0	1	1	0	0	0	0	0	1	0	0	1	1	0	0	0	0	0	0	0	0	0	0
HC0304898	unknown	CC59	2019	C	Boy	10 months	1	0	0	0	1	1	0	0	0	0	0	0	1	0	1	1	1	1	0	0	0	1	0	0	0	0	0	0	0	0	0	0	0	0	0	0
HC0304203	t2092	CC121	2018	C	Girl	1 years old	0	0	0	0	1	1	1	0	0	0	0	0	0	0	0	0	0	1	0	0	0	0	0	0	0	0	0	0	0	0	0	0	1	0	0	0
HC0304799	t2092	CC121	2016	C	Boy	2 years old	0	0	0	0	1	1	1	1	0	0	0	0	0	0	0	0	0	0	0	0	0	0	1	0	0	0	0	0	0	0	0	0	1	0	0	0
HC0304816	t2092	CC121	2017	C	Boy	8 years old	0	0	0	0	1	1	1	1	0	0	0	0	0	0	0	0	0	0	0	0	0	0	0	0	0	0	0	0	0	0	0	0	1	0	0	0
HC0304901	t1425	CC121	2019	C	Boy	7 months	1	0	0	0	1	1	1	1	0	0	0	0	0	0	0	1	1	0	0	0	0	0	0	0	0	0	0	0	0	0	0	0	1	0	0	0
HC0303410	t2019	CC121	2021	D	Boy	10 years old	0	0	0	0	1	1	1	0	0	0	0	0	0	0	0	1	0	0	0	0	0	0	0	0	0	0	0	0	0	0	0	0	0	0	0	0
HC0303284	t571	CC398	2019	D	Girl	26 days	0	0	0	0	1	0	0	0	0	0	0	0	0	0	0	0	0	0	0	0	0	0	1	0	0	0	0	0	0	0	0	0	0	0	0	0
HC0304874	t571	CC398	2018	D	Boy	30 days	0	0	0	0	1	0	0	0	0	0	0	0	0	0	0	0	0	0	0	0	0	0	0	0	0	0	0	0	0	0	0	0	0	0	0	0
HC0304817	t571	CC398	2017	D	Girl	9 months	0	0	0	0	1	0	0	0	0	0	0	0	0	0	0	0	0	0	0	0	0	0	0	0	0	0	0	0	0	0	0	0	0	0	0	0
HC0303282	t34	CC398	2019	D	Boy	16 days	1	0	0	0	1	1	0	0	0	0	0	0	0	0	0	0	1	0	0	0	0	0	0	0	0	0	0	0	0	0	0	0	0	0	0	0
HC0304909	t34	CC398	2019	D	Girl	30 days	1	0	0	0	1	1	0	0	0	0	0	0	0	0	0	0	1	0	0	0	0	0	0	0	0	0	0	0	0	0	0	0	0	0	0	0
HC0303406	t34	CC398	2021	D	Boy	10 years old	1	0	0	0	1	1	0	0	0	0	0	0	0	0	0	1	1	0	0	0	0	0	1	0	0	0	0	0	0	0	0	0	0	0	0	0
HC0304798	t1456	CC398	2016	D	Boy	7 months	0	0	0	0	0	1	0	0	0	0	0	0	0	0	0	0	0	0	0	0	0	0	0	1	0	0	0	0	0	0	0	0	0	0	0	0
HC0304818	t1184	CC398	2017	D	Girl	8 years old	0	0	0	0	0	1	0	0	0	0	0	0	0	0	0	0	0	0	0	0	0	0	0	1	0	0	0	0	0	0	0	0	0	0	0	0
HC0304207	t19	CC30	2018	D	Girl	4 months	1	0	0	0	1	1	0	0	0	0	0	0	0	0	0	0	1	0	0	0	0	0	0	0	0	0	0	0	0	0	0	0	0	0	0	0
